# Supplementary material for: MARK2 phosphorylates eIF2α in response to proteotoxic stress
Source: PLoS Biol. 2021 Mar 11;19(3):e3001096. doi: 10.1371/journal.pbio.3001096 (PMC7951919; doi:10.1371/journal.pbio.3001096)
Supplement: S1 Data — (XLSX) [file pbio.3001096.s010.xlsx]

## Sheet: Fig1C
MEF	Flag-MARK2 WT
1	2.21198
0.957511	2.44777
1.04249	2.58882
1.27732	2.44047
0.858994	2.70966
0.863686	2.44759
1.04231	2.14342
0.957692	2.11385

## Sheet: Fig1D
MEF	MARK2 KO
1.03266	0.387447
0.830518	0.259598
1.13682	0.457299

## Sheet: Fig1E
MEF Flag-GFP	MEF Flag-Mark2 WT	MEF Flag-MARK2 T595A
0.535944	1.731	1.12928
1.54425	2.14701	1.43995
1.299	2.84126	1.20245
0.620804	2.16616	1.10493

## Sheet: Fig1F
MARK2 WT	MARK2 T595A
1.09475	0.36463
0.948895	0.070953
0.956359	0.094117

## Sheet: Fig1G
Halo Tag:NanoLuc Ratio	Empty pair	PERK+EIF2a	MARK2+EIF2a
0	3.75	0	0.04
0.457247		13.97	1.26
1.37174	2.02	0.45	2.87
4.11523	2.66	5.5	12.9
12.3457	2.84	12.29	18.05
37.037	4.24	18.58	30.12
111.111	7.08	33.07	46.27
333.333	14.79	59.88	77.03
1000	31.64	80.27	100

## Sheet: Fig1H
Empty pair	p53 + MDM2	eIF2 + PERK	eIF2 + MARK2	S51A eIF2 + MARK2	S51D eIF2 + MARK2
0.138446	0.393069	0.435974	1.11609	0.812304	0.087309
0.154098	0.389867	0.567259	1.03854	0.773563	0.0842431
0.121967	0.409731	0.514209	0.943707	0.734109	0.0853074
0.0857372			1.0237
0.160757			0.988443
0.246495			0.889524

## Sheet: Fig 2A
pMARK2/total MARK2			peIF2a/totaleIF2a
MEF	MG132		MEF	MG132
0.813908	1.77236		1.29374	2.86591
1.15769	2.486		0.95122	1.92901
1.0284	1.63861		0.755037	1.64968

## Sheet: Fig 2C
MEF WT	MEF MG132	4KKO	4KKO MG132	5KKO	5KKO MG132
1.03839	4.63301	0.137698	2.90036	0.0497244	1.24212
0.892475	2.67765	0.135827	1.65963	0.0236705	0.544655
0.92882	2.85007	0.0715592	1.67343	0.0580221	1.03268
1.04635	5.56426	0.227742	2.31723	0.0691987	1.13349
1.09817	6.028	0.396013	4.13198	0.364249	1.04761
0.799474	2.82302	0.0239934	1.50044	0.0234114	0.756369
1.19584	3.70916	0.558478	2.32986	0.18062	1.21722

## Sheet: Fig 2D
pMARK2/total MARk2			pMARK2/total MARk2
MEF	PKCd KO		MEF	PKCd OE
1.32604	0.310523		1.32604	3.64202
0.814004	0.0711966		0.814004	3.8102
0.859956	0.142679		0.859956	3.43602
pEIF2a/total EIF2a			pEIF2a/total EIF2a
MEF	PKCd KO		MEF	PKCd OE
0.883484	0.303718		0.883484	13.8406
1.08597	0.242913		1.08597	15.6967
1.03054	0.286732		1.03054	33.7427

## Sheet: Fig 2E
MARK2 WT	MARK2 + MBP	PRKCD + MARK2
168960	154071	378463
173823	179201	435633
173184	170988	412078
154001	166700	472863

[truncated: 32 more sheets: Fig 2F, Fig 2G, Fig 3A, Fig 3B, Fig 3C, Fig 4C, Fig 5B, Fig 5C, Fig 5E, Fig 5F, Fig 5G, Fig 5K, Fig 5L, Fig 5M, S1C Fig, S1D Fig, S1E Fig, S1F Fig, S1G Fig, S1H Fig …]
